# Supplementary material for: Aluminum–Silica Core–Shell Nanoparticles via Nonthermal Plasma Synthesis
Source: Nanomaterials (Basel). 2025 Feb 4;15(3):237. doi: 10.3390/nano15030237 (PMC11820144; doi:10.3390/nano15030237)
Supplement: Supplementary file 1 [file nanomaterials-15-00237-s001.zip]

Archive with 1 entries (1 files):
- nanomaterials-3429721-supplementary.pdf
